# Supplementary material for: Exploring the Monoterpene Indole Alkaloid Scaffold for Reversing P-Glycoprotein-Mediated Multidrug Resistance in Cancer
Source: Pharmaceuticals (Basel). 2021 Aug 28;14(9):862. doi: 10.3390/ph14090862 (PMC8493801; doi:10.3390/ph14090862)
Supplement: Supplementary file 1 [file pharmaceuticals-14-00862-s001.zip]

Archive with 1 entries (1 files):
- pharmaceuticals-1340404 Supplementary Materials.pdf
